# Supplementary material for: EI24, as a Component of Autophagy, Is Involved in Pancreatic Cell Proliferation
Source: Front Oncol. 2019 Jul 23;9:652. doi: 10.3389/fonc.2019.00652 (PMC6664870; doi:10.3389/fonc.2019.00652)
Supplement: Supplementary File 1 — EI24 knockdown in pancreatic cancer cells. [file Table_1.XLSX]

## Sheet: Up
	MIA PaCa2	Panc1
Gene Symbol	Normalized (siEI24/siCtrl)	Normalized (siEI24/siCtrl)	Genbank	EnsemblID	EntrezGeneID	Description
FOS	2.06162	2.09803	NM_005252	ENST00000303562	2353	Homo sapiens FBJ murine osteosarcoma viral oncogene homolog (FOS), mRNA [NM_005252]
CAMK2N1	2.07628	1.79167	NM_018584	ENST00000375078	55450	Homo sapiens calcium/calmodulin-dependent protein kinase II inhibitor 1 (CAMK2N1), mRNA [NM_018584]
ZNF222	1.57333	1.6035	NM_013360	ENST00000251272	7673	Homo sapiens zinc finger protein 222 (ZNF222), transcript variant 2, mRNA [NM_013360]
DUSP5	2.3589	1.70554	NM_004419	ENST00000369583	1847	Homo sapiens dual specificity phosphatase 5 (DUSP5), mRNA [NM_004419]
CD68	1.60662	1.86977	NM_001251	ENST00000380498	968	Homo sapiens CD68 molecule (CD68), transcript variant 1, mRNA [NM_001251]
PLAUR	1.56732	1.57692	NM_001005377	ENST00000221264	5329	Homo sapiens plasminogen activator, urokinase receptor (PLAUR), transcript variant 3, mRNA [NM_001005377]
ICOSLG	1.56005	1.65545		ENST00000407780	23308	inducible T-cell co-stimulator ligand [Source:HGNC Symbol;Acc:17087] [ENST00000407780]
SEPSECS	1.61189	1.93416	NM_016955	ENST00000514585	51091	Homo sapiens Sep (O-phosphoserine) tRNA:Sec (selenocysteine) tRNA synthase (SEPSECS), mRNA [NM_016955]
USP31	1.81561	1.55584	NM_020718	ENST00000381162	57478	Homo sapiens ubiquitin specific peptidase 31 (USP31), mRNA [NM_020718]
SMTN	1.71408	1.50548	NM_134269	ENST00000404496	6525	Homo sapiens smoothelin (SMTN), transcript variant 2, mRNA [NM_134269]
XPNPEP3	1.59987	2.17932	NM_022098	ENST00000428799	63929	Homo sapiens X-prolyl aminopeptidase (aminopeptidase P) 3, putative (XPNPEP3), nuclear gene encoding mitochondrial protein, transcript variant 1, mRNA [NM_022098]
HELB	1.50881	1.53255	NM_033647	ENST00000440906	92797	Homo sapiens helicase (DNA) B (HELB), mRNA [NM_033647]
TCF15	1.76383	1.59155	NM_004609	ENST00000246080	6939	Homo sapiens transcription factor 15 (basic helix-loop-helix) (TCF15), mRNA [NM_004609]
DPH3P1	1.63648	2.09284	NM_080750		100132911	Homo sapiens DPH3, KTI11 homolog (S. cerevisiae) pseudogene 1 (DPH3P1), mRNA [NM_080750]
MYH3	2.0448	1.76691	NM_002470	ENST00000226209	4621	Homo sapiens myosin, heavy chain 3, skeletal muscle, embryonic (MYH3), mRNA [NM_002470]
MED23	1.66945	1.67003	NM_015979	ENST00000354577	9439	Homo sapiens mediator complex subunit 23 (MED23), transcript variant 2, mRNA [NM_015979]
C19orf46	1.63268	1.59628	NM_001039876	ENST00000465425	163183	Homo sapiens chromosome 19 open reading frame 46 (C19orf46), mRNA [NM_001039876]
IKZF4	1.66305	1.55218	NM_022465	ENST00000262032	64375	Homo sapiens IKAROS family zinc finger 4 (Eos) (IKZF4), mRNA [NM_022465]
TOR1AIP2	1.83624	1.61613	NM_022347	ENST00000553856	163590	Homo sapiens torsin A interacting protein 2 (TOR1AIP2), transcript variant 1, mRNA [NM_022347]
PDE2A	2.62921	3.1333	NM_002599	ENST00000429363	5138	Homo sapiens phosphodiesterase 2A, cGMP-stimulated (PDE2A), transcript variant 1, mRNA [NM_002599]
CLDN12	1.59705	1.53531	NM_012129	ENST00000394604	9069	Homo sapiens claudin 12 (CLDN12), transcript variant 3, mRNA [NM_012129]
PHLDA2	1.7351	1.81871	NM_003311	ENST00000314222	7262	Homo sapiens pleckstrin homology-like domain, family A, member 2 (PHLDA2), mRNA [NM_003311]
ARHGEF15	1.65066	1.59332	NM_173728	ENST00000421050	22899	Homo sapiens Rho guanine nucleotide exchange factor (GEF) 15 (ARHGEF15), transcript variant 1, mRNA [NM_173728]
ARID3B	1.65518	2.39662	NM_006465	ENST00000395077	10620	Homo sapiens AT rich interactive domain 3B (BRIGHT-like) (ARID3B), mRNA [NM_006465]
IL20RB	1.70405	2.00124	NM_144717	ENST00000475972	53833	Homo sapiens interleukin 20 receptor beta (IL20RB), mRNA [NM_144717]
HBEGF	1.5954	1.87843	NM_001945	ENST00000507104	1839	Homo sapiens heparin-binding EGF-like growth factor (HBEGF), mRNA [NM_001945]
NAF1	1.56807	1.51034	NM_138386	ENST00000422287	92345	Homo sapiens nuclear assembly factor 1 homolog (S. cerevisiae) (NAF1), transcript variant 1, mRNA [NM_138386]
RAC2	6.95396	2.56019	NM_002872	ENST00000441619	5880	Homo sapiens ras-related C3 botulinum toxin substrate 2 (rho family, small GTP binding protein Rac2) (RAC2), mRNA [NM_002872]
PIGL	1.61417	1.67754	NM_004278	ENST00000477745	9487	Homo sapiens phosphatidylinositol glycan anchor biosynthesis, class L (PIGL), mRNA [NM_004278]
ZNF69	1.53701	1.5449	NM_021915	ENST00000304060	7620	Homo sapiens zinc finger protein 69 (ZNF69), mRNA [NM_021915]
RASSF2	1.81299	1.91417		ENST00000478553	9770	Ras association (RalGDS/AF-6) domain family member 2 [Source:HGNC Symbol;Acc:9883] [ENST00000478553]
GIPR	2.97618	1.6287	NM_000164	ENST00000304207	2696	Homo sapiens gastric inhibitory polypeptide receptor (GIPR), mRNA [NM_000164]
CYCS	1.66065	1.98158	NM_018947	ENST00000409764	54205	Homo sapiens cytochrome c, somatic (CYCS), nuclear gene encoding mitochondrial protein, mRNA [NM_018947]
SAMD4A	1.53756	2.30869	NM_015589	ENST00000554335	23034	Homo sapiens sterile alpha motif domain containing 4A (SAMD4A), transcript variant 1, mRNA [NM_015589]
CENPI	1.81205	2.03011	NM_006733	ENST00000372926	2491	Homo sapiens centromere protein I (CENPI), mRNA [NM_006733]
TRIM11	1.53149	1.60448	AK074623	ENST00000366699	81559	tripartite motif containing 11 [Source:HGNC Symbol;Acc:16281] [ENST00000366699]
SECISBP2L	1.87405	1.50775	NM_014701	ENST00000261847	9728	Homo sapiens SECIS binding protein 2-like (SECISBP2L), transcript variant 2, mRNA [NM_014701]
NECAP1	1.50595	1.94197	NM_015509	ENST00000545179	25977	Homo sapiens NECAP endocytosis associated 1 (NECAP1), transcript variant 1, mRNA [NM_015509]
LOC389634	2.03304	2.63687	NR_024420	ENST00000420040	389634	Homo sapiens uncharacterized LOC389634 (LOC389634), non-coding RNA [NR_024420]
UTP11L	1.55372	1.52478	NM_016037	ENST00000373014	51118	Homo sapiens UTP11-like, U3 small nucleolar ribonucleoprotein, (yeast) (UTP11L), mRNA [NM_016037]
PPP3R1	1.67562	1.6894	NM_000945	ENST00000234310	5534	Homo sapiens protein phosphatase 3, regulatory subunit B, alpha (PPP3R1), mRNA [NM_000945]
AKR7L	3.24896	3.42628	NM_201252	ENST00000420396	246181	Homo sapiens aldo-keto reductase family 7-like (AKR7L), transcript variant 1, non-coding RNA [NR_040288]
ZNF391	1.85524	1.59403	NM_001076781	ENST00000244576	346157	Homo sapiens zinc finger protein 391 (ZNF391), mRNA [NM_001076781]
LOC389634	1.58931	2.97038	NR_024420	ENST00000420040	389634	Homo sapiens uncharacterized LOC389634 (LOC389634), non-coding RNA [NR_024420]
SAMD4A	1.65151	1.89271	NM_015589	ENST00000305831	23034	Homo sapiens sterile alpha motif domain containing 4A (SAMD4A), transcript variant 1, mRNA [NM_015589]
MFSD2A	1.99144	1.84809	NM_001136493	ENST00000480630	84879	Homo sapiens major facilitator superfamily domain containing 2A (MFSD2A), transcript variant 1, mRNA [NM_001136493]
PMPCA	1.51626	1.57851	AK091455	ENST00000371720	23203	peptidase (mitochondrial processing) alpha [Source:HGNC Symbol;Acc:18667] [ENST00000371720]
RPL28	1.57382	2.21124	NM_001136137	ENST00000428193	6158	Homo sapiens ribosomal protein L28 (RPL28), transcript variant 5, mRNA [NM_001136137]
MAN1B1	1.81496	2.63533	AK126926	ENST00000536349	11253	mannosidase, alpha, class 1B, member 1 [Source:HGNC Symbol;Acc:6823] [ENST00000536349]
TNRC6C	1.51862	1.65297	NM_001142640	ENST00000301624	57690	Homo sapiens trinucleotide repeat containing 6C (TNRC6C), transcript variant 1, mRNA [NM_001142640]
TNAP	4.09542	3.47177	AF463496		445341	Homo sapiens NIK-associated protein mRNA, complete cds. [AF463496]
FLJ37786	2.08925	1.72196	XM_001723511		642691	PREDICTED: Homo sapiens hypothetical LOC642691 (FLJ37786), miscRNA [XR_108343]
LOC440461	2.02875	1.72975	NR_027283		440461	Homo sapiens Rho GTPase activating protein 27 pseudogene (LOC440461), non-coding RNA [NR_027283]
IRAK2	1.76727	1.63059	NM_001570	ENST00000256458	3656	Homo sapiens interleukin-1 receptor-associated kinase 2 (IRAK2), mRNA [NM_001570]
KRTAP12-2	1.76223	1.57287	NM_181684	ENST00000539483	353323	Homo sapiens keratin associated protein 12-2 (KRTAP12-2), mRNA [NM_181684]
FLJ31958	1.65639	1.53483	AK056520		143153	Homo sapiens cDNA FLJ31958 fis, clone NT2RP7007406. [AK056520]
C19orf54	3.02167	7.87212	BC090894	ENST00000339153	284325	chromosome 19 open reading frame 54 [Source:HGNC Symbol;Acc:24758] [ENST00000339153]
LANCL3	1.7834	1.70094	NM_198511	ENST00000378619	347404	Homo sapiens LanC lantibiotic synthetase component C-like 3 (bacterial) (LANCL3), transcript variant 1, mRNA [NM_198511]
FAM178A	1.55529	2.09982	NM_001136123	ENST00000370269	55719	Homo sapiens family with sequence similarity 178, member A (FAM178A), transcript variant 2, mRNA [NM_001136123]
POLR3G	1.54298	1.51679	NM_006467	ENST00000399107	10622	Homo sapiens polymerase (RNA) III (DNA directed) polypeptide G (32kD) (POLR3G), mRNA [NM_006467]
SYNPO	1.53516	1.62745	NM_001166208	ENST00000522122	11346	Homo sapiens synaptopodin (SYNPO), transcript variant 3, mRNA [NM_001166208]
BLZF1	1.57446	1.86361	NM_003666	ENST00000329281	8548	Homo sapiens basic leucine zipper nuclear factor 1 (BLZF1), mRNA [NM_003666]
GBX2	1.87855	1.50562	NM_001485	ENST00000306318	2637	Homo sapiens gastrulation brain homeobox 2 (GBX2), mRNA [NM_001485]
LOC439911	1.97788	1.6587	AK127450		439911	Homo sapiens cDNA FLJ45542 fis, clone BRTHA2033320. [AK127450]
GPS2	1.5353	1.65402	NM_004489	ENST00000315601	2874	Homo sapiens G protein pathway suppressor 2 (GPS2), mRNA [NM_004489]

## Sheet: down
	MIA PaCa2	Panc1
Gene Symbol	Normalized (siEI24/siCtrl)	Normalized (siEI24/siCtrl)	Genbank	EnsemblID	EntrezGeneID	Description
CHST6	0.561246	0.472241	NM_021615	ENST00000332272	4166	Homo sapiens carbohydrate (N-acetylglucosamine 6-O) sulfotransferase 6 (CHST6), mRNA [NM_021615]
EPHA4	0.645749	0.641307	NM_004438	ENST00000392071	2043	Homo sapiens EPH receptor A4 (EPHA4), mRNA [NM_004438]
LPHN3	0.606837	0.459756	NM_015236	ENST00000502815	23284	Homo sapiens latrophilin 3 (LPHN3), mRNA [NM_015236]
ZMAT1	0.488204	0.576421	NM_032441	ENST00000488347	84460	Homo sapiens zinc finger, matrin-type 1 (ZMAT1), transcript variant 1, mRNA [NM_001011657]
SPAG4	0.540067	0.609707	NM_003116	ENST00000498203	6676	Homo sapiens sperm associated antigen 4 (SPAG4), mRNA [NM_003116]
KLHL3	0.662336	0.551971	NM_017415	ENST00000309755	26249	Homo sapiens kelch-like 3 (Drosophila) (KLHL3), mRNA [NM_017415]
TBC1D19	0.658248	0.588888	NM_018317	ENST00000264866	55296	Homo sapiens TBC1 domain family, member 19 (TBC1D19), mRNA [NM_018317]
SLC25A21	0.552263	0.583872	NM_030631	ENST00000331299	89874	Homo sapiens solute carrier family 25 (mitochondrial oxodicarboxylate carrier), member 21 (SLC25A21), nuclear gene encoding mitochondrial protein, transcript variant 1, mRNA [NM_030631]
ZNF395	0.592881	0.558073	NM_018660	ENST00000344423	55893	Homo sapiens zinc finger protein 395 (ZNF395), mRNA [NM_018660]
COQ9	0.513066	0.492266	NM_020312	ENST00000262507	57017	Homo sapiens coenzyme Q9 homolog (S. cerevisiae) (COQ9), nuclear gene encoding mitochondrial protein, mRNA [NM_020312]
SSPN	0.651065	0.55822	NM_005086	ENST00000422622	8082	Homo sapiens sarcospan (Kras oncogene-associated gene) (SSPN), transcript variant 1, mRNA [NM_005086]
NOL3	0.639663	0.614844	NM_003946	ENST00000268605	8996	Homo sapiens nucleolar protein 3 (apoptosis repressor with CARD domain) (NOL3), transcript variant 2, mRNA [NM_003946]
MAP2K6	0.599139	0.434283	NM_002758	ENST00000359094	5608	Homo sapiens mitogen-activated protein kinase kinase 6 (MAP2K6), mRNA [NM_002758]
RETSAT	0.642803	0.499752	NM_017750	ENST00000263854	54884	Homo sapiens retinol saturase (all-trans-retinol 13,14-reductase) (RETSAT), mRNA [NM_017750]
ATP11B	0.633561	0.596425	NM_014616	ENST00000323116	23200	Homo sapiens ATPase, class VI, type 11B (ATP11B), mRNA [NM_014616]
GSN	0.628998	0.472847	NM_198252	ENST00000545652	2934	Homo sapiens gelsolin (GSN), transcript variant 2, mRNA [NM_198252]
ANKRD5	0.665025	0.544689	NM_022096	ENST00000378380	63926	Homo sapiens ankyrin repeat domain 5 (ANKRD5), transcript variant 1, mRNA [NM_022096]
PEX11G	0.624406	0.661594	NM_080662	ENST00000221480	92960	Homo sapiens peroxisomal biogenesis factor 11 gamma (PEX11G), mRNA [NM_080662]
SSBP2	0.64592	0.595711	NM_012446	ENST00000504136	23635	Homo sapiens single-stranded DNA binding protein 2 (SSBP2), mRNA [NM_012446]
RIMKLA	0.556617	0.563139	NM_173642	ENST00000431473	284716	Homo sapiens ribosomal modification protein rimK-like family member A (RIMKLA), mRNA [NM_173642]
ARSD	0.606197	0.51474	NM_009589	ENST00000481340	414	arylsulfatase D [Source:HGNC Symbol;Acc:717] [ENST00000481340]
ATP9A	0.588829	0.636489	NM_006045	ENST00000338821	10079	Homo sapiens ATPase, class II, type 9A (ATP9A), mRNA [NM_006045]
ZNF575	0.663617	0.630247	NM_174945	ENST00000458714	284346	Homo sapiens zinc finger protein 575 (ZNF575), mRNA [NM_174945]
AQP11	0.534376	0.558536	NM_173039	ENST00000528638	282679	Homo sapiens aquaporin 11 (AQP11), mRNA [NM_173039]
KAZALD1	0.607978	0.347195	NM_030929	ENST00000370200	81621	Homo sapiens Kazal-type serine peptidase inhibitor domain 1 (KAZALD1), mRNA [NM_030929]
PYGL	0.619209	0.518252	NM_002863	ENST00000216392	5836	Homo sapiens phosphorylase, glycogen, liver (PYGL), transcript variant 1, mRNA [NM_002863]
CLIP3	0.51439	0.653218	NM_015526	ENST00000360535	25999	Homo sapiens CAP-GLY domain containing linker protein 3 (CLIP3), transcript variant 2, mRNA [NM_015526]
DCPS	0.64658	0.642697	NM_014026	ENST00000529149	28960	Homo sapiens decapping enzyme, scavenger (DCPS), mRNA [NM_014026]
MMP23B	0.582314	0.641534	NM_006983	ENST00000512731	8510	Homo sapiens matrix metallopeptidase 23B (MMP23B), mRNA [NM_006983]
ABCA5	0.614618	0.649713	NM_018672	ENST00000392676	23461	Homo sapiens ATP-binding cassette, sub-family A (ABC1), member 5 (ABCA5), transcript variant 1, mRNA [NM_018672]
ANTXR1	0.609276	0.632129	NM_053034	ENST00000409349	84168	Homo sapiens anthrax toxin receptor 1 (ANTXR1), transcript variant 2, mRNA [NM_053034]
CNTNAP3	0.651058	0.570129	NM_033655	ENST00000377555	79937	Homo sapiens contactin associated protein-like 3 (CNTNAP3), mRNA [NM_033655]
TXNIP	0.568813	0.626533	NM_006472	ENST00000475171	10628	Homo sapiens thioredoxin interacting protein (TXNIP), mRNA [NM_006472]
ANTXR1	0.545913	0.588343	NM_032208	ENST00000303714	84168	Homo sapiens anthrax toxin receptor 1 (ANTXR1), transcript variant 1, mRNA [NM_032208]
MFGE8	0.567893	0.526386	NM_005928	ENST00000542878	4240	Homo sapiens milk fat globule-EGF factor 8 protein (MFGE8), transcript variant 1, mRNA [NM_005928]
IL17RB	0.663756	0.57088	NM_018725	ENST00000288167	55540	Homo sapiens interleukin 17 receptor B (IL17RB), mRNA [NM_018725]
DENND1A	0.663899	0.568217	NM_020946	ENST00000373624	57706	Homo sapiens DENN/MADD domain containing 1A (DENND1A), transcript variant 1, mRNA [NM_020946]
IL13RA1	0.618648	0.299762	NM_001560	ENST00000371666	3597	Homo sapiens interleukin 13 receptor, alpha 1 (IL13RA1), mRNA [NM_001560]
TRPC1	0.646318	0.608532	NM_003304	ENST00000273482	7220	Homo sapiens transient receptor potential cation channel, subfamily C, member 1 (TRPC1), transcript variant 2, mRNA [NM_003304]
ZNF862	0.637575	0.564824	NM_001099220	ENST00000223210	643641	Homo sapiens zinc finger protein 862 (ZNF862), mRNA [NM_001099220]
LHPP	0.609888	0.455177	NM_022126	ENST00000392757	64077	Homo sapiens phospholysine phosphohistidine inorganic pyrophosphate phosphatase (LHPP), transcript variant 1, mRNA [NM_022126]
SERGEF	0.626299	0.561472	NM_012139	ENST00000265965	26297	Homo sapiens secretion regulating guanine nucleotide exchange factor (SERGEF), mRNA [NM_012139]
PDK1	0.596776	0.556337	NM_002610	ENST00000410055	5163	Homo sapiens pyruvate dehydrogenase kinase, isozyme 1 (PDK1), nuclear gene encoding mitochondrial protein, mRNA [NM_002610]
CNTNAP3	0.646894	0.523368	NM_033655	ENST00000323947	79937	Homo sapiens contactin associated protein-like 3 (CNTNAP3), mRNA [NM_033655]
EI24	0.133957	0.225048	NM_004879	ENST00000527675	9538	Homo sapiens etoposide induced 2.4 mRNA (EI24), transcript variant 1, mRNA [NM_004879]
FLJ42709	0.653634	0.478857	NR_021490		441094	Homo sapiens uncharacterized LOC441094 (FLJ42709), non-coding RNA [NR_021490]
NANOS3	0.618886	0.567879	NM_001098622	ENST00000339133	342977	Homo sapiens nanos homolog 3 (Drosophila) (NANOS3), mRNA [NM_001098622]
BMPR2	0.583563	0.607115	NM_001204	ENST00000374580	659	Homo sapiens bone morphogenetic protein receptor, type II (serine/threonine kinase) (BMPR2), mRNA [NM_001204]
YPEL2	0.582944	0.639132	NM_001005404	ENST00000312655	388403	Homo sapiens yippee-like 2 (Drosophila) (YPEL2), mRNA [NM_001005404]
IRS1	0.630967	0.650402	NM_005544		3667	Homo sapiens insulin receptor substrate 1 (IRS1), mRNA [NM_005544]
BCKDHB	0.660723	0.574105	NM_183050	ENST00000320393	594	Homo sapiens branched chain keto acid dehydrogenase E1, beta polypeptide (BCKDHB), nuclear gene encoding mitochondrial protein, transcript variant 1, mRNA [NM_183050]
MKNK2	0.6471	0.611375	NM_199054	ENST00000250896	2872	Homo sapiens MAP kinase interacting serine/threonine kinase 2 (MKNK2), transcript variant 2, mRNA [NM_199054]
LOC100128511	0.628679	0.370097	XM_001716027	ENST00000417845	100128511	PREDICTED: Homo sapiens hypothetical LOC100128511 (LOC100128511), miscRNA [XR_109015]
FONG	0.644836	0.46534	XM_001716816	ENST00000416668	348751	Homo sapiens uncharacterized LOC348751 (FONG), non-coding RNA [NR_034096]
MEIG1	0.609832	0.456732	NM_001080836	ENST00000378240	644890	Homo sapiens meiosis expressed gene 1 homolog (mouse) (MEIG1), mRNA [NM_001080836]
LOC400099	0.638886	0.266703	XR_040794		400099	PREDICTED: Homo sapiens hypothetical LOC400099 (LOC400099), miscRNA [XR_110132]
C1orf53	0.643369	0.635475	NM_001024594	ENST00000542800	388722	Homo sapiens chromosome 1 open reading frame 53 (C1orf53), mRNA [NM_001024594]
YPEL1	0.65792	0.54492	NM_013313	ENST00000339468	29799	Homo sapiens yippee-like 1 (Drosophila) (YPEL1), mRNA [NM_013313]
LOC730183	0.661762	0.577282	XM_001714997		730183	PREDICTED: Homo sapiens hypothetical LOC730183 (LOC730183), miscRNA [XR_109284]
P4HA1	0.609618	0.407141	NM_001142595	ENST00000412021	5033	Homo sapiens prolyl 4-hydroxylase, alpha polypeptide I (P4HA1), transcript variant 3, mRNA [NM_001142595]
ANAPC16	0.662588	0.628533	NM_173473		119504	Homo sapiens anaphase promoting complex subunit 16 (ANAPC16), transcript variant 1, mRNA [NM_001242546]
PDIA3	0.643093	0.617176	NM_005313	ENST00000300289	2923	Homo sapiens protein disulfide isomerase family A, member 3 (PDIA3), mRNA [NM_005313]
C4orf47	0.437879	0.591438	NM_001114357	ENST00000508698	441054	Homo sapiens chromosome 4 open reading frame 47 (C4orf47), mRNA [NM_001114357]
DSEL	0.528287	0.60609	NM_032160	ENST00000397964	92126	Homo sapiens dermatan sulfate epimerase-like (DSEL), mRNA [NM_032160]
CYP2U1	0.60292	0.287505	NM_183075	ENST00000332884	113612	Homo sapiens cytochrome P450, family 2, subfamily U, polypeptide 1 (CYP2U1), mRNA [NM_183075]
ULK2	0.522973	0.542319	NM_014683	ENST00000361658	9706	Homo sapiens unc-51-like kinase 2 (C. elegans) (ULK2), transcript variant 1, mRNA [NM_014683]
EFCAB3	0.648372	0.37152	NM_001144933	ENST00000493710	146779	Homo sapiens EF-hand calcium binding domain 3 (EFCAB3), transcript variant 1, mRNA [NM_001144933]
KLLN	0.523369	0.537969	NM_001126049		100144748	Homo sapiens killin, p53-regulated DNA replication inhibitor (KLLN), mRNA [NM_001126049]
ABHD14A	0.663896	0.436673	NM_015407	ENST00000360889	25864	Homo sapiens abhydrolase domain containing 14A (ABHD14A), mRNA [NM_015407]
LOC100131607	0.663918	0.544323	BM703906		100131607	PREDICTED: Homo sapiens hypothetical LOC100131607, transcript variant 2 (LOC100131607), miscRNA [XR_108637]
FAHD1	0.54121	0.467193	NM_001018104	ENST00000382666	81889	Homo sapiens fumarylacetoacetate hydrolase domain containing 1 (FAHD1), nuclear gene encoding mitochondrial protein, transcript variant 1, mRNA [NM_001018104]
LINC00173	0.617691	0.576519	NR_027345		100287569	Homo sapiens long intergenic non-protein coding RNA 173 (LINC00173), transcript variant 1, non-coding RNA [NR_027345]
ACACB	0.651496	0.655709	NM_001093	ENST00000377848	32	Homo sapiens acetyl-CoA carboxylase beta (ACACB), mRNA [NM_001093]
PBXIP1	0.566257	0.528871	NM_020524	ENST00000542459	57326	Homo sapiens pre-B-cell leukemia homeobox interacting protein 1 (PBXIP1), mRNA [NM_020524]
EGFR	0.662433	0.44739	NM_201283	ENST00000420316	1956	Homo sapiens epidermal growth factor receptor (EGFR), transcript variant 3, mRNA [NM_201283]
CADM2	0.468258	0.419065	NM_153184	ENST00000407528	253559	Homo sapiens cell adhesion molecule 2 (CADM2), transcript variant 1, mRNA [NM_001167674]
PPP1R3G	0.63307	0.486913	NM_001145115		648791	Homo sapiens protein phosphatase 1, regulatory subunit 3G (PPP1R3G), mRNA [NM_001145115]
LRRC24	0.620374	0.51762	NM_001024678		441381	Homo sapiens leucine rich repeat containing 24 (LRRC24), mRNA [NM_001024678]
HOXA4	0.312163	0.615401	NM_002141	ENST00000428284	3201	Homo sapiens homeobox A4 (HOXA4), mRNA [NM_002141]
SH3YL1	0.598727	0.602192	NM_015677	ENST00000356150	26751	Homo sapiens SH3 domain containing, Ysc84-like 1 (S. cerevisiae) (SH3YL1), transcript variant 1, mRNA [NM_015677]
MXI1	0.615703	0.599924	NM_130439	ENST00000369613	4601	Homo sapiens MAX interactor 1 (MXI1), transcript variant 2, mRNA [NM_130439]
LPIN3	0.661502	0.607528	NM_022896	ENST00000373257	64900	Homo sapiens lipin 3 (LPIN3), mRNA [NM_022896]
SERPINA3	0.574828	0.126798	NM_001085	ENST00000380354	12	Homo sapiens serpin peptidase inhibitor, clade A (alpha-1 antiproteinase, antitrypsin), member 3 (SERPINA3), mRNA [NM_001085]
C19orf54	0.590306	0.578446	NM_198476	ENST00000378313	284325	Homo sapiens chromosome 19 open reading frame 54 (C19orf54), mRNA [NM_198476]
B3GALT6	0.630346	0.59719	NM_080605	ENST00000379198	126792	Homo sapiens UDP-Gal:betaGal beta 1,3-galactosyltransferase polypeptide 6 (B3GALT6), mRNA [NM_080605]
FAM46A	0.607938	0.553136	NM_017633	ENST00000369754	55603	Homo sapiens family with sequence similarity 46, member A (FAM46A), mRNA [NM_017633]
GSN	0.646207	0.490536	NM_001127663	ENST00000545652	2934	Homo sapiens gelsolin (GSN), transcript variant 4, mRNA [NM_001127663]
KIAA1908	0.634555	0.456509	NR_027329		114796	Homo sapiens uncharacterized LOC114796 (KIAA1908), transcript variant 1, non-coding RNA [NR_027329]
CADM2	0.656106	0.431794	NM_153184	ENST00000383699	253559	Homo sapiens cell adhesion molecule 2 (CADM2), transcript variant 1, mRNA [NM_001167674]
